# Supplementary material for: Construction of Immune-Related circRNA-miRNA-mRNA Network and Identification of circRNAs as Biomarkers in Coronary Atherosclerotic Heart Disease
Source: Curr Issues Mol Biol. 2024 Nov 13;46(11):12914–30. doi: 10.3390/cimb46110769 (PMC11592537; doi:10.3390/cimb46110769)
Supplement: Supplementary file 1 [file cimb-46-00769-s001.zip]

Archive with 1 entries (1 files):
- cimb-3278912-supplementary.pdf
